# Supplementary material for: RetiGene, a comprehensive gene atlas for inherited retinal diseases
Source: Am J Hum Genet. 2025 Sep 16;112(10):2253–65. doi: 10.1016/j.ajhg.2025.08.017 (PMC12696501; doi:10.1016/j.ajhg.2025.08.017)
Supplement: Table S2. Comparison of RetiGene with other curated retinal databases and panels [file mmc3.xlsx]

## Sheet: Sheet1
Table S2: Comparison of RetiGene with other curated retinal databases and panels
	RetiGene	OMIM1	PanelApp-Retinal Disorders2	RetNet	CeGat-Eye Diseases3
Total number of genes	683	609	429	352	247
Overlap with RetiGene*	All definitive (n=470)	340 (72.3%)	316 (67.2%)	258 (54.9%)	223 (47.4%)
	Non-syndromic definitive (n=147)	110 (74.8%)	129 (87.8%)	127 (86.4%)	121 (82.3%)
	Syndromic definitive (n=264)	185 (70.1%)	135 (51.1%)	82 (31.1%)	55 (20.8%)
	Both synd. and non-synd. definitive (n=59)	45 (76.3%)	52 (88.1%)	49 (83.1%)	47 (79.3%)
	Candidates (n=196)	126 (64.3%)	40 (20.4%)	37 (18.9%)	5 (2.6%)
	Discarded (n=17)	12 (70.6%)	15 (88.2%)	15 (88.2%)	9 (52.9%)
Genes in RetiGene but missing in panel		130 (27.7%)	154 (32.8%)	212 (45.1%)	247 (52.6%)
Genes in panel but missing in RetiGene		269 (44.2%)	113 (26.3%)	94 (26.7%)	24 (9.7%)
*The syndromic/non-syndromic classification of other panels was re-annotated according to RetiGene's criteria
1For related keywords only (see Supplementary Note)
2Full gene list (green+amber+red sets)
3Non-retinal phenotypes removed
