# Supplementary material for: RetiGene, a comprehensive gene atlas for inherited retinal diseases
Source: Am J Hum Genet. 2025 Sep 16;112(10):2253–65. doi: 10.1016/j.ajhg.2025.08.017 (PMC12696501; doi:10.1016/j.ajhg.2025.08.017)
Supplement: Table S3. Terms used for OMIM and PubMed data mining [file mmc4.xlsx]

## Sheet: Sheet1
Table S3: Terms used for OMIM and Pubmed data mining
Phenotypes and abbreviations	Keywords used
Achromatopsia, color vision abnormalities, color-blindness (CVD)	"achromatopsia" OR "color vision abnormalities" OR "color blindness" OR "colorblindness" OR "color-blindness"
Bardet-Biedl syndrome (BBS)	"bardet-biedl syndrome" OR "bardet biedl syndrome"
Cone dystrophy, cone-rod dystrophy, Stargardt disease (CD / CRD)	"cone dystrophy" OR "cone-rod dystrophy" OR "cone rod dystophy" OR "cone/rod dystrophy" OR "stargardt" OR "stargardt disease"
Congenital stationary night blindness (CSNB)	"exudative vitreoretinopathy" OR "norrie disease"
Exudative vitroretinopathy, Norrie disease (EVR)	"joubert syndrome"
Joubert syndrome (Joubert)	"leber congenital amaurosis"
Leber congenital amaurosis (LCA)	"macular dystrophy"
Macular dystrophy (MD)	"night blindness" OR "congenital stationery night blindness"
Oculocutaneous albinism, foveal hypoplasia (OCA)	"oculocutaneous albinism" OR "foveal hypoplasia"
Optic atrophy, optic nerve hypoplasia (OA)	"optic atrophy" OR "optic nerve hypoplasia"
Retinitis pigmentosa (RP)	"retinitis pigmentosa" OR "rod-cone dystrophy" OR "rod cone dystrophy" OR "rod/cone dystrophy"
Senior-Løken syndrome, nephronophthisis (SLS / NPHP)	"senior-loken" OR "senior loken" OR "senior-loken" OR "nephronophthisis"
Syndromic optic atrophy (Syndromic OA)	"syndromic optic atrophy"
Usher syndrome (USH)	"usher syndrome"
Others non-syndromic	.
Others syndromic	.
